# Supplementary material for: Modulation of Leukemic Blasts into Dendritic Cells (DCleu) and Their Role in Predicting Survival in Patients with AML and MDS
Source: Cancers (Basel). 2026 Mar 6;18(5):847. doi: 10.3390/cancers18050847 (PMC12984686; doi:10.3390/cancers18050847)
Supplement: Supplementary file 1 [file cancers-18-00847-s001.zip]

Archive with 1 entries (1 files):
- cancers-4131913-supplementary.pdf
